# Supplementary material for: Dosimetric and robustness evaluation of biaxially rotational dynamic radiation therapy with robust optimization
Source: J Appl Clin Med Phys. 2025 Aug 8;26(8):e70194. doi: 10.1002/acm2.70194 (PMC12332889; doi:10.1002/acm2.70194)
Supplement: Supplementary file 2 — Supporting Information [file ACM2-26-e70194-s002.zip]

Archive with 4 entries (4 files):
- 2025-07920-sup-0004-SI_Table-S03.xlsx
- 2025-07920-sup-0005-SI_Table-S04.xlsx
- 2025-07920-sup-0002-SI_Table-S01.xlsx
- 2025-07920-sup-0003-SI_Table-S02.xlsx
