# Supplementary material for: Dosimetric and robustness evaluation of biaxially rotational dynamic radiation therapy with robust optimization
Source: J Appl Clin Med Phys. 2025 Aug 8;26(8):e70194. doi: 10.1002/acm2.70194 (PMC12332889; doi:10.1002/acm2.70194)
Supplement: Supplementary file 2 — Supporting Information [file ACM2-26-e70194-s002.zip › 2025-07920-sup-0004-SI_Table-S03.xlsx]

## Sheet: supply
	Supplementary table3 Degree of deterioration of dose indices in the worst-case scenario based on the nominal plan for the Robust-VMAT plan and the Robust-BROAD-RT plan.
				Robust-VMAT (Mean ± SD)	Robust-NC-VMAT (Mean ± SD)	Robust-BROAD-RT (Mean ± SD)	P values (NC-VMAT vs VMAT)	P values (BROAD-RT vs VMAT)	P values (BROAD-RT vs NC-VMAT)
	CTV high risk
		D98 (%)		2.07 ± 1.11	1.61 ± 1.12	2.51 ± 1.29	0.432	0.322	0.064
		D50 (%)		0.53 ± 0.13	0.45 ± 0.28	0.48 ± 0.37	0.275	0.232	1
		D2 (%)		0.59 ± 0.16	0.09 ± 1.10	0.54 ± 0.24	0.004	0.432	0.084
		CI		0.03 ± 0.01	0.03 ± 0.01	0.04 ± 0.02	0.281	0.44	0.282
		HI		0.14 ± 0.04	0.03 ± 0.01	0.16 ± 0.07	0.77	0.314	0.123
	CTV low risk
		D98 (%)		2.32 ± 0.69	2.63 ± 1.39	3.50 ± 2.24	0.846	0.193	0.232
	Contralateral Parotid gland
		Mean dose (Gy)		3.76 ± 0.99	3.87 ± 0.96	3.83 ± 0.72	0.695	0.846	0.922
	Ipsilateral Parotid gland
		Mean dose (Gy)		4.39 ± 1.03	4.14 ± 1.27	4.34 ± 1.39	0.16	0.625	0.7
	Oral cavity
		Mean dose (Gy)		2.73 ± 0.86	2.63 ± 0.85	2.58 ± 1.08	0.625	0.26	0.557
	Spinal Cord
		D1cc (Gy)		1.48 ± 0.7	1.51 ± 1.15	1.50 ± 0.49	1	0.922	0.77
		Dmax (Gy)		4.00 ± 1.95	3.84 ± 2.62	4.53 ± 1.72	0.846	0.557	0.695
	Brainstem
		Dmax (Gy)		4.21 ± 3.34	4.32 ± 4.35	3.50 ± 3.63	0.625	0.7	0.322
	Mandible
		D1cc (Gy)		3.58 ± 2.44	2.82 ± 1.38	3.34 ± 1.91	0.492	0.625	0.493
	Body
		Dmax (%)		1.30 ± 0.88	0.611 ± 0.22	1.02 ± 0.55	0.027	0.375	0.037
		V105(%)		1.58 ± 0.99	1.49 ± 1.17	1.44 ± 1.13	0.77	0.846	0.846
	Abbreviations: VMAT, volumetric modulated arc therapy; NC, non-coplanar, BROAD-RT, biaxially rotational dynamic radiation therapy; Gy, gray; CTV, clinical target volume; Dmax, maximum dose; CI, Conformity Index; HI, Homogeneity Index; VX, the organ volume that received by X% of the prescription dose or more; DX, dose received by the X% of the volume; MU, monitor unit.
