# Supplementary material for: Dosimetric and robustness evaluation of biaxially rotational dynamic radiation therapy with robust optimization
Source: J Appl Clin Med Phys. 2025 Aug 8;26(8):e70194. doi: 10.1002/acm2.70194 (PMC12332889; doi:10.1002/acm2.70194)
Supplement: Supplementary file 2 — Supporting Information [file ACM2-26-e70194-s002.zip › 2025-07920-sup-0005-SI_Table-S04.xlsx]

## Sheet: supply
	Supplementary table4 Degree of deterioration of dose indices in the worst-case scenario based on the nominal plan for the Robust-BROAD-RT plan and the Robust-BROAD-RT plan with Robust OAR optimization.
				Robust-BROAD-RT (Mean ± SD)	Robust-BROAD-RT with Robust-OAR (Mean ± SD)	P values
	CTV high risk
		D98 (%)		2.51 ± 1.29	2.15 ± 1.10	0.492
		D50 (%)		0.48 ± 0.37	0.44 ± 0.25	0.695
		D2 (%)		0.54 ± 0.24	0.48 ± 0.93	0.846
		CI		0.04 ± 0.02	0.04 ± 0.02	0.563
		HI		0.16 ± 0.07	0.16 ± 0.07	1
	CTV low risk
		D98 (%)		3.50 ± 2.24	3.63 ± 2.18	0.734
	Contralateral Parotid gland
		Mean dose (Gy)		3.83 ± 0.72	5.12 ± 4.19	0.43
	Ipsilateral Parotid gland
		Mean dose (Gy)		4.34 ± 1.39	3.29 ± 3.96	0.186
	Oral cavity
		Mean dose (Gy)		2.58 ± 1.08	2.72 ± 1.26	0.129
	Spinal Cord
		D1cc (Gy)		1.50 ± 0.49	1.33 ± 0.8	0.084
		Dmax (Gy)		4.53 ± 1.72	4.20 ± 2.50	0.106
	Brainstem
		Dmax (Gy)		3.50 ± 3.63	3.13 ± 3.17	0.922
	Mandible
		D1cc (Gy)		3.34 ± 1.91	1.20 ± 2.27	0.004
	Body
		Dmax (%)		1.04 ± 0.58	1.31 ± 0.78	0.652
		V105 (%)		1.44 ± 1.13	1.37 ± 1.33	0.625
	Abbreviations: BROAD-RT, biaxially rotational dynamic radiation therapy; OAR, organ at risk; Gy, gray; CTV, clinical target volume; Dmax, maximum dose; CI, Conformity Index; HI, Homogeneity Index; VX, the organ volume that received by X% of the prescription dose or more; DX, dose received by the X% of the volume. Robust OAR optimization was performed for spinal cord with same priority to the CTV …
