# Supplementary material for: Dosimetric and robustness evaluation of biaxially rotational dynamic radiation therapy with robust optimization
Source: J Appl Clin Med Phys. 2025 Aug 8;26(8):e70194. doi: 10.1002/acm2.70194 (PMC12332889; doi:10.1002/acm2.70194)
Supplement: Supplementary file 2 — Supporting Information [file ACM2-26-e70194-s002.zip › 2025-07920-sup-0002-SI_Table-S01.xlsx]

## Sheet: supply
	Supplementary Table 1 Detailed Geometric Parameters of the Dynamic Trajectory in BROAD-RT: Gantry and Ring Angles per trajectory control points.
		Arc1		Arc2
	TCP	Gantry	Ring	Gantry	Ring
	1	178	0	182	0
	2	140	20	220	340
	3	90	340	270	20
	4	40	20	320	340
	5	320	340	40	20
	6	270	20	90	340
	7	220	340	140	20
	8	182	0	178	0
	Abbreviations: BROAD-RT, biaxially rotational dynamic radiation therapy; TCP, Trajectory control point. All gantry and ring values are presented in degrees (deg).
