# Supplementary material for: Dosimetric and robustness evaluation of biaxially rotational dynamic radiation therapy with robust optimization
Source: J Appl Clin Med Phys. 2025 Aug 8;26(8):e70194. doi: 10.1002/acm2.70194 (PMC12332889; doi:10.1002/acm2.70194)
Supplement: Supplementary file 2 — Supporting Information [file ACM2-26-e70194-s002.zip › 2025-07920-sup-0003-SI_Table-S02.xlsx]

## Sheet: supply
	Supplementary Table 2 Comparison of dose indices for OARs in the Out of main irradiation fields between Robust-VMAT, Robust-NC-VMAT and Robust-BROAD-RT plans.
				Robust-VMAT (Mean ± SD)	Robust-NC-VMAT (Mean ± SD)	Robust-BROAD-RT (Mean ± SD)	P values (NC-VMAT vs VMAT)	P values (BROAD-RT vs VMAT)	P values (BROAD-RT vs NC-VMAT)
	Eyes
		Mean dose (Gy)		0.95 ± 0.45	1.52 ± 1.07	1.39 ± 0.74	0.006	0.002	0.77
		Dmax (Gy)		1.79 ± 1.18	3.34 ± 3.13	3.05 ± 2.32	0.027	0.008	1
	Cochleas
		Mean dose (Gy)		12.53 ± 11.18	15.30 ± 15.82	10.70 ± 8.77	0.275	0.275	0.131
		Dmax (Gy)		20.64 ± 16.53	25.18 ± 20.92	18.40 ± 15.73	0.275	0.16	0.193
	Brain
		Mean dose (Gy)		2.69 ± 1.84	3.34 ± 2.02	2.73 ± 1.58	0.006	0.7	0.011
		Dmax (Gy)		51.42 ± 17.31	53.71 ± 14.42	48.76 ± 17.95	0.232	0.232	0.014
	Body
		V10 (cm3)		3564.44 ± 443.92	3812.61 ± 555.7	3737.23 ± 500.32	0.037	0.037	0.193
		V5 (cm3)		4277.2 ± 609.12	5151.16 ± 901.35	4666.88 ± 589.51	0.002	0.01	0.004
		V1 (cm3)		6794.29 ± 905.34	8670.59 ± 1063.79	7801.99 ± 977.74	0.002	0.002	0.002
	Abbreviations: VMAT, volumetric modulated arc therapy; NC, non-coplanar, BROAD-RT, biaxially rotational dynamic radiation therapy; Gy, gray; Dmax, maximum dose; VX, the organ volume that received by Xcm3 of the prescription dose or more.
